# Supplementary material for: Cooling Effect of Green Space and Water on Urban Heat Island and the Perception of Residents: A Case Study of Xi’an City
Source: Int J Environ Res Public Health. 2022 Nov 12;19(22):14880. doi: 10.3390/ijerph192214880 (PMC9690120; doi:10.3390/ijerph192214880)
Supplement: Supplementary file 1 [file ijerph-19-14880-s001.zip]

Archive with 1 entries (1 files):
- ijerph-1951742-supplementary.pdf
